# Supplementary material for: Physical Gold Nanoparticle-Decorated Polyethylene Glycol-Hydroxyapatite Composites Guide Osteogenesis and Angiogenesis of Mesenchymal Stem Cells
Source: Biomedicines. 2021 Nov 6;9(11):1632. doi: 10.3390/biomedicines9111632 (PMC8615876; doi:10.3390/biomedicines9111632)
Supplement: Supplementary file 1 [file biomedicines-09-01632-s001.zip]

Archive with 1 entries (1 files):
- biomedicines-1426973-supplementary.pdf
